# Supplementary material for: Mutational Analysis of Circulating Tumor Cells from Colorectal Cancer Patients and Correlation with Primary Tumor Tissue
Source: PLoS One. 2015 Apr 22;10(4):e0123902. doi: 10.1371/journal.pone.0123902 (PMC4406761; doi:10.1371/journal.pone.0123902)
Supplement: S1 Table — (XLS) [file pone.0123902.s001.xls]

## Sheet: Φύλλο1
0	SEX	AGE	LOC	SURG.	SIZE	LYMPH TOTAL	MAX DIAM	POS LYMPH	HIST.TYPE	HIST.FEATURES	HIST.GRADE	DIST.FROM SURG.MARGIN	ΤNM	CEA	CA 125	CA 19-9	CA 15-3	A-FETO	PSA	CGA-CHROMOGRANIN A	EGFR
1	1	73	2	4	5.0	13	1.0	1	1	1.11	G2	4.5	2	3.1	9.5	1.0	18.79	3.1	1.15(0,70)
2	1	45	1	5	3.3	14	1.0	2	2	11	G2	1.0	4	0.7	11.8	8.0	10.80	20.5		Ο.5
3	2	59	1	1	3.0	18	1.5	14	1	6.8	G2		3	2.1	19.9	28.6	19.86	4.5
4	2	73	1	6	5.5	7	0.8	3	1	1,2,6,8,11	G3		4	3.5	4.8	11.1	16.45
5	1	82	1	1	4.0	35	0.5	2	2	3,4,7,9,11	G2		4	4.6	11.0	12.9	16.45	1.3	2.32(0.41)
6	2	68	2	4	4.5	15	0.6	0	2	1,2,12	G2	3.0	3	2.7	4.2	12.4	17.32	1.9
7	1	72	3	4	8.0/4.0	18	0.7	0	2(ΠΟΛΥΕΣΤΙΑΚΟ)	1,2,8,11	G3	2.0/15.0	4	12.8	17.4	12.9	21.05	2.9	3.42(0.17)
8	2	65	2	6	4.0	24	0.8	2	1	1,2,8	G3		4	47.8	2.7	55.5	29.46	2.8
9	1	41	3	4	6.0	14	1.0	8	1	8.11	G2	2.0	4	20.6	2.8	1.0	16.55	2.6	2.46(0.27)
10	2	56	3	4	3.5	8	1.0	0	1	1,2,11	G2	5.5	2	9.7	8.2	1.0	7.70	1.3
11	1	55	2	5	6.0	12	1.0	0	2	3,4,8,9,11	G2	4.0	3	2.2	8.3	4.6	17.52	3.7	0.47
12	2	42	2	6	3.5	15	1.0	5	2	3,4,8,11	G2		4	1.3	8.5	25.9	15.43
13	2	59	1	5	4.0	11	1.0	0	1		G1		2	0.7	4.0	11.9	19.84	9.9
14	1	66	2	6	3.0	4	0.8	0	1	1	G2		2	5.0	7.7	19.8	26.50	1.2
15	1	63	1	5	3.5	26	0.9	0	1	3.7	G1	4.0	3	6.1	27.5	10.5	18.98		10.39
16	1	69	2	8	3.5	17		0	1	1.11	G3	0.0	2	2.7	8.2	31.2	11.55	12.0	0.47(0.21)
17	2	66	1	1	6.0/2.5	17	1.8	11	1/1	5,8,9,11,12/5,9	G2	/4.0	3	1.6	17.5	71.8	16.41	4.9
18	2	57	1	1	3.0	20	1.0	0	1	1	G2		3
19	1	58	3	4	6.0	30	1.0	0	1	3,4,8,11	G2	4.0	3	2.8	8.1	4.9	25.11	3.1	1.04(0.38)
20	1	41	3	2.3	3.0	12	0.6	1	1	1,8,9,11	G3	19.0	4	1.4	23.1	10.1	16.08	1.7
21	1	61	2	9		3	0.6	0			G1		2	2.3	4.9	12.2	14.04	1.7
22	2	35	2	2	2.5	3	0.8	0	1	1,2,7	G1	7.0	3	4.6	15.4	67.7	36.17	2.1
23	1	61	3	5	3.0	10	0.8	6	1	1,2,6,7,8,11	G3	2.0	3	2.0	3.4	14.1	25.53	4.2
24	2	65	2	5	6.5	32	0.8	7	1	3,4,7,8,12	G2	1.5	4	7.8	11.6	33.2	18.59	3.0
25	1	52	2	6	7.0	29	1.0	5	1	3,4,5,6,9,12	G2		4	135.1	7.8	31.3	12.71	2.1	3.25(0.18)
26	1	80	3	4	5.0	11	1.0	0	1	8	G2	2.0	3
27	1	63	2	5	3.5	21	0.3	0	2	7	G2	0.7	4	11.0	4.6	15.3	18.15	1.2
28	1	61	3	2.5	5.5	55	1.0	0	1	12	G2	2.0	3	7.7	9.5	14.9	20.18	2.5	1.76(0.19)
29	2	74	1	1	3	11	1.2	0	1	7	G2	8.0	3	4.1	8	7	18.75	1
30	1	76	3	4	4	18		0	1	1,2,7	G2	3.0	4
31	2	76	3	5	3.5	25	0.6	6	2	3,4,5,6,8,9,12	G2	2.0	3	18.5	3.2	35.4	16.06	2.1
32	1	54	1	1	3	25		24	1	6.7	G2	18.0	4	1.7	3.3	8.2	20.41	2.8			3+(5%)
33	1	68	3	4	3	8	0.7	0	1	8.11	G2	4.0	3	2.1	11.5	49.1	34.54	5.1
34	2	71	3	6	5.5	13	1.4	3	1.2	1,2,3,4,5,7,9	G2		4	2.5	2.7	43.1	21.11	20.5
35	1	77	3	6	7	19	0.7	6	1	1.2	G2		3	6.6	3.1	66.6	18.4	11.6	66.25
36	1	67	1	1	3.0	16	1.2	0	1	3,4,ΣΕ ΕΔΑΦΟΣ ΣΩΛΗΝΟΛΑΧΝΩΤΟΥ ΑΔΕΝΩΜΑΤΟΣ	G1		3	1.8	7.1	9.4	22.55	4.9	0.29
37	2	49	3	5	5	18	1.2	1	1	3,4,5,8	G2	1	3	22.8	14	20.4	17.55	3.1
38	1	77	3	6	5	11		0	1	11	G2		4	5.3	2	4.7	9.41	3.7	1.77(0.23)
39	1	71	3	1	5.0	19	1.0	0	1	3	G1		4	1.8		1		1	0.66
40	1	81	3	1	4.5	22	1.0	0	1	8.11	G2		4	1.1	9.5	8.6	18.66	1.2	0.15(0.6)
41	1	74	3	1	2.5	10		1	1	1.2	G2		4	4.9	7.9	33	23		0.1
42	1	77	3	1	8.0	21		0	1	1,2,7	G2		3
43	1	59	3	6	3.0	14		4	1		G2		4	3.2	3.5	27.3	24.18	1.9	0.5(0.36)
44	2	38	3	4	6.0	12		2	1	1,2,3,4,8,9,10	G2	3.5	3
45	1	53	3	4	3.0	?		4	1		G2	4.0	3
46	1	60	3	5	8.0	25	2.0	8	2	3,4,5,6,7	G2	3.0	4						2.76(0.2)
47	1	63	3	5	4.0	17	2.0	2	2	1,2,11	G2	3.5	3	> 100		198.6		3.9
48	2	48	3	4	6.0	20	1.0	1	1	1.2	G2	5.0	3	2	8.5	32.7	23.53	1
49	1	78	3	6	4.5	15	0.8	0	1.2	1	G2		4	3.6	12.1	22.2	11.02	2.9	0.47
50	2	51	3	5	2.0	4	1.0	4	2	3,4,5,6,7,8,9	G2	3.5	3	8.2	223	81.4	19.93	3.4
51	1	77	3	4	4.5	8		2	2	1,2,11	G2	6.5	3	3.3	49.5	9.7	19.8	2	2.01
52	2	50	3	4	2.5	13	1.2	0	1	1,2,3	G2	3.0	4	5.5	12.6	35.5	10.56	3.1
